# Supplementary material for: Ethical considerations in Controlled Human Malaria Infection studies in low resource settings: Experiences and perceptions of study participants in a malaria Challenge study in Kenya
Source: Wellcome Open Res. 2018 Oct 29;3:39. Originally published 2018 Apr 11. [Version 2] doi: 10.12688/wellcomeopenres.14439.2 (PMC5954342; doi:10.12688/wellcomeopenres.14439.2)
Supplement: Supplementary file 2 [file wellcomeopenres-3-16209-s0001.tgz]

Archive with 1 entries (1 files):
- 1e9075ea-ae3d-4e75-bc90-1418abcae614.pdf
